# Supplementary material for: Opposing neural processing modes alternate rhythmically during sustained auditory attention
Source: Commun Biol. 2024 Sep 12;7:1125. doi: 10.1038/s42003-024-06834-x (PMC11393317; doi:10.1038/s42003-024-06834-x)
Supplement: Supplementary file 4 — Supplementary Data [file 42003_2024_6834_MOESM4_ESM.xlsx]

## Sheet: Figure 1b
eyes open	eyes closed
26.6667	20
36	38.6667
49.3333	25.3333
44	49.3333
36	41.3333
50.6667	54.6667
49.3333	36
46.6667	48
45.3333	45.3333
36	44
20	20
20	28
58.6667	54.6667
45.3333	56
53.3333	50.6667
32	36
29.3333	20
61.3333	66.6667
54.6667	70.6667
36	50.6667
50.6667	57.3333
64	66.6667
13.3333	21.3333

## Sheet: Figure 1c
eyes open	eyes closed
0.228571	0.114286
0.0761905	0.0761905
0.152381	0.0761905
0.342857	0.952381
0.190476	0.342857
0.419048	0.152381
5.02857	4.8381
1.18095	0.990476
0.342857	0.304762
0.0761905	0.0761905
1.5619	1.52381
1.98095	1.75238
0.533333	0.380952
0.761905	0.685714
1.25714	1.82857
0.533333	0.190476
0.571429	0.190476
2.3619	1.25714
0.952381	0.990476
0.457143	0.838095
1.06667	0.533333
0.761905	0.8
0.685714	0.87619

## Sheet: Figure 1d
eyes open	eyes closed
798.958	883.398
730.603	691.985
552.22	616.871
781.144	782.315
707.661	736.979
645.293	692.229
756.366	844.806
984.809	927.455
742.647	728.056
779.001	822.483
891.927	477.083
828.125	691.667
826.791	750.444
722.656	725.184
721.731	734.375
862.847	752.93
1006.77	827.06
754.219	730.469
738.945	695.217
719.572	743.2
589.117	606.702
681.25	694.58
1043.95	814.062

## Sheet: Figure1e
eyes open	0.591808	0.913687	1.03686	0.976224	0.850605	0.733008	0.640319	0.576259	0.535363	0.503207	0.471673	0.442766	0.419241	0.399832	0.384279	0.377552	0.383406	0.398418	0.418048	0.441047	0.464902	0.486878	0.508194	0.531695	0.560769	0.59726	0.639883	0.701195	0.799647	0.899052	0.930107	0.901772	0.895337	0.967452	1.11716	1.29312	1.4328	1.52335	1.57093	1.53317	1.38135	1.17738	1.00047	0.865938	0.755376	0.658291	0.566971	0.47435	0.385345
eyes closed	0.576005	0.893659	1.01849	0.958111	0.826071	0.700543	0.601219	0.526381	0.470437	0.426286	0.390551	0.36358	0.342925	0.325349	0.312268	0.306536	0.30674	0.310344	0.320629	0.340662	0.360622	0.364745	0.351716	0.334999	0.326832	0.334203	0.363584	0.42107	0.496923	0.547928	0.53773	0.49404	0.470474	0.480147	0.509503	0.550172	0.595103	0.635799	0.659463	0.64682	0.600737	0.553564	0.522504	0.494767	0.455882	0.40266	0.340704	0.280359	0.229229
freqency	1	1.25	1.5	1.75	2	2.25	2.5	2.75	3	3.25	3.5	3.75	4	4.25	4.5	4.75	5	5.25	5.5	5.75	6	6.25	6.5	6.75	7	7.25	7.5	7.75	8	8.25	8.5	8.75	9	9.25	9.5	9.75	10	10.25	10.5	10.75	11	11.25	11.5	11.75	12	12.25	12.5	12.75	13
[truncated: 28 more columns]

## Sheet: Figure1f
eyes open	0.0637224	0.066166	0.0703599	0.0796499	0.0939164	0.142437	0.274728	0.432939	0.508296	0.44965	0.294354	0.150908	0.0963999	0.0828069	0.0771591	0.0827742	0.096567	0.138238	0.24105	0.365327	0.423268	0.36862	0.247293	0.143891	0.0988174	0.0841685	0.0787582	0.0847865	0.0986634	0.141148	0.244423	0.361412	0.412093
eyes closed	0.0638007	0.0666224	0.0714664	0.0800127	0.0941233	0.141619	0.268512	0.421619	0.498182	0.440576	0.287906	0.149693	0.0977502	0.0823919	0.077492	0.083765	0.0961679	0.137949	0.242334	0.36768	0.431524	0.380583	0.254582	0.145802	0.0997912	0.0842221	0.078412	0.0840033	0.0973458	0.136874	0.234577	0.359995	0.421032
freqency	1	1.25	1.5	1.75	2	2.25	2.5	2.75	3	3.25	3.5	3.75	4	4.25	4.5	4.75	5	5.25	5.5	5.75	6	6.25	6.5	6.75	7	7.25	7.5	7.75	8	8.25	8.5	8.75	9

## Sheet: Figure 2a
alpha
S01	8.58417e-05	0.000135889	0.000216009	0.000350824	0.000599948	0.00109216	0.00203497	0.00362818	0.00583887	0.00812495	0.00955559	0.00973619	0.00936758	0.00939132	0.0101686	0.0115254	0.0130618	0.0143738	0.0151779	0.0153708	0.0150323	0.0143655	0.0136026	0.012924	0.0124318	0.012106	0.0118631	0.0116101	0.0111964	0.0105203	0.00955902	0.00838273	0.00712647	0.00593758	0.00493219	0.00418282	0.00373512	0.00361208	0.00377163	0.00415596	0.00464816	0.00507085	0.00536039	0.00557633	0.00575729	0.00583347	0.00567715	0.00521359	0.00448307
S02	0.00370752	0.00348176	0.0034051	0.00345355	0.00361761	0.00389497	0.00434641	0.00511338	0.00554779	0.00587785	0.00638892	0.00683627	0.0071434	0.00728856	0.00729153	0.00720833	0.00711184	0.00706969	0.00712992	0.00731702	0.00763489	0.00807299	0.00861504	0.00924229	0.00990859	0.0105291	0.0110521	0.0114777	0.0117844	0.0119253	0.0118654	0.0115899	0.0111027	0.010425	0.009593	0.00865371	0.00765957	0.00666273	0.00571039	0.00484149	0.00408512	0.00346018	0.00297639	0.00263639	0.00243849	0.0023787	0.00244971	0.00263312	0.00288335
S03	0.00378134	0.00344977	0.00333659	0.00351306	0.00414993	0.00545957	0.00754294	0.0101318	0.01233	0.0128831	0.011386	0.00892804	0.00689331	0.00584467	0.00572177	0.0063098	0.00703711	0.00703603	0.00652745	0.00632969	0.00653523	0.00690732	0.00732575	0.00775922	0.0081904	0.00859706	0.00895107	0.00922055	0.00937345	0.009382	0.00922737	0.00890339	0.00841862	0.00779601	0.00707021	0.00628307	0.00547822	0.00469608	0.00396995	0.00332383	0.00277194	0.00231975	0.00196606	0.00170823	0.00154142	0.00143583	0.00139751	0.00142576	0.00150326
S04	0.000520439	0.000635223	0.00079229	0.00102912	0.00145047	0.00227961	0.00384473	0.00639132	0.00961589	0.0121529	0.0124111	0.0107459	0.0090244	0.00835504	0.00875359	0.00984789	0.0112705	0.0127385	0.0140196	0.0149051	0.0152325	0.0149439	0.0141349	0.0130529	0.0120179	0.0112827	0.0108926	0.010611	0.0100276	0.00891816	0.00751427	0.00626575	0.00544535	0.00507529	0.00505518	0.00526261	0.00558945	0.00594604	0.00625555	0.00645072	0.00647798	0.00630644	0.00593592	0.0053982	0.00474969	0.00405761	0.00338446	0.0027761	0.00225656
S05	0.000282243	0.000419527	0.000612982	0.000872991	0.00121023	0.00163892	0.00218204	0.00287702	0.00377983	0.0049647	0.00651428	0.00849023	0.0108731	0.0134827	0.0159438	0.0177925	0.0187116	0.018702	0.0180231	0.0169807	0.0157698	0.014462	0.013086	0.0117053	0.0104324	0.00938726	0.00864991	0.00824279	0.00813848	0.00827301	0.00855524	0.00887511	0.00911733	0.00918204	0.00900678	0.00858221	0.00796039	0.00724853	0.00654158	0.00582243	0.00504848	0.00432221	0.00377184	0.00340792	0.00318463	0.00306413	0.00301682	0.00301001	0.00300396
S06	0.000164033	0.000202931	0.000255303	0.000327943	0.000439016	0.000620201	0.000883597	0.00116757	0.00137368	0.00150178	0.00166168	0.00193841	0.00234301	0.00286581	0.00351269	0.00430289	0.00525667	0.00638304	0.00766519	0.00904447	0.0104095	0.0116022	0.0124487	0.0128116	0.0126405	0.0119923	0.0110094	0.0098684	0.00872907	0.00770376	0.00685252	0.00619381	0.00572004	0.00541052	0.00523981	0.00518186	0.00521148	0.00530466	0.00543847	0.00559093	0.00574086	0.00586758	0.00595049	0.00596892	0.00590265	0.00573389	0.0054507	0.00505127	0.00454762
S07	0.00301407	0.00296664	0.00299317	0.00307711	0.0032097	0.00338816	0.00364582	0.00428472	0.00605991	0.00809381	0.00749412	0.00616161	0.00608749	0.00664238	0.00771897	0.00897093	0.00984837	0.0111098	0.0109439	0.0118872	0.0127914	0.0135613	0.0141204	0.0143987	0.014348	0.0139564	0.0132555	0.0123188	0.0112474	0.01015	0.00912156	0.00822894	0.00750514	0.00695107	0.00654119	0.00623095	0.00596614	0.00569557	0.00538583	0.00503197	0.00465677	0.00429802	0.00399098	0.00375514	0.00358857	0.00346819	0.00335419	0.00319968	0.00296726
S08	0.0152265	0.0128222	0.0112092	0.0100982	0.00932906	0.00881156	0.00849675	0.00835848	0.00837744	0.00852616	0.00875997	0.00902146	0.00926075	0.00946056	0.00964577	0.00986743	0.0101738	0.01059	0.011115	0.0117293	0.0124009	0.013089	0.013753	0.0143587	0.0148704	0.0152448	0.0154374	0.0154114	0.0151428	0.0146248	0.0138699	0.0129107	0.0117981	0.0105976	0.00937761	0.00818732	0.00705272	0.00600607	0.00509397	0.00434704	0.00376875	0.00335043	0.00307896	0.00293178	0.00287168	0.00285093	0.00282802	0.0027839	0.0027191
S09	0.00310528	0.00312309	0.00358586	0.00467992	0.00657879	0.00928579	0.0124028	0.0149273	0.0155953	0.0140478	0.0114481	0.00971433	0.00852537	0.00688699	0.00633609	0.00622501	0.00605888	0.005851	0.00565316	0.00548067	0.00539313	0.00538209	0.00543955	0.00554886	0.00568587	0.00582257	0.00593038	0.00598308	0.00595952	0.00584565	0.00563602	0.00533431	0.00495281	0.00451111	0.00403388	0.00354848	0.00308237	0.00266073	0.00230431	0.00202781	0.0018391	0.00173889	0.00171931	0.00175951	0.00181861	0.00183427	0.00174189	0.00151525	0.00119341
S10	0.00151674	0.00158385	0.00171833	0.00197197	0.00246686	0.00324299	0.00454742	0.00630518	0.00720074	0.00778364	0.00812632	0.00703836	0.00630215	0.00613269	0.00639301	0.00697115	0.00775384	0.00866227	0.00963967	0.0106298	0.0115645	0.012363	0.0129407	0.0132239	0.0131706	0.0127879	0.0121102	0.0111712	0.0100794	0.00897188	0.00792618	0.00699007	0.0061938	0.00554836	0.00505003	0.00468605	0.00443884	0.00428815	0.00421179	0.0041853	0.00418163	0.00417164	0.00412614	0.00402084	0.0038361	0.00357204	0.00324335	0.00287963	0.00251987
S11	0.000472069	0.000496153	0.000541323	0.000624587	0.000990618	0.00240615	0.00480791	0.00768211	0.0080974	0.00533393	0.00380639	0.00409721	0.00521112	0.00667822	0.00837404	0.0102078	0.0120523	0.0137478	0.0151173	0.0159912	0.0162543	0.0159014	0.0150592	0.0139445	0.0127846	0.0117503	0.0109317	0.0103473	0.00996653	0.00973012	0.00956531	0.009398	0.00916368	0.00881723	0.00833954	0.00773899	0.00704716	0.00631287	0.00562266	0.00512334	0.00485527	0.00485226	0.00464829	0.00394428	0.003256	0.00292075	0.00284671	0.00289041	0.00297753
S12	0.00588345	0.00560005	0.00547289	0.00545859	0.00553239	0.00568009	0.00589393	0.00617039	0.00651004	0.00692844	0.00746066	0.00805752	0.00867798	0.00940321	0.0101493	0.0108717	0.0116591	0.0125265	0.0134135	0.0142597	0.0150099	0.0156076	0.0159978	0.0161354	0.0159936	0.01557	0.0148895	0.0140025	0.0129702	0.0118584	0.0107726	0.00974453	0.00869738	0.00777477	0.00699628	0.00633188	0.0057705	0.00530033	0.00490867	0.00458333	0.00431323	0.00409022	0.00392487	0.00378967	0.00359889	0.00342365	0.00324745	0.003039	0.00278705
S13	0.000895884	0.00140096	0.0023044	0.00288013	0.00245235	0.00161653	0.00117367	0.00113328	0.00125836	0.00145642	0.0017205	0.002071	0.00259254	0.00336333	0.00435552	0.00543214	0.00633913	0.00702361	0.00795177	0.00894223	0.00980146	0.0103869	0.0106634	0.0106888	0.0105718	0.0104247	0.0103298	0.0103266	0.010412	0.0105402	0.0106434	0.0106631	0.0105483	0.0102602	0.00979623	0.00916866	0.00832538	0.00730805	0.00627007	0.00528607	0.00438505	0.00358625	0.00290236	0.00233762	0.00188767	0.0015416	0.00128458	0.00110091	0.000983915
S14	0.00313169	0.00293762	0.00284633	0.00283818	0.00290941	0.00306666	0.00332218	0.0036881	0.00416889	0.00475279	0.00540366	0.00605759	0.00663113	0.0070466	0.00726673	0.00731666	0.00727429	0.00723523	0.00727747	0.00744933	0.00777695	0.00816665	0.00862475	0.009128	0.00960849	0.0100159	0.0103049	0.0104367	0.0103833	0.0101309	0.0096832	0.0090632	0.00831372	0.00749527	0.00667891	0.00593362	0.00532612	0.00480275	0.00423881	0.00367653	0.00307685	0.00249551	0.00203648	0.00175182	0.00173106	0.00162911	0.0015064	0.00137288	0.001239
S15	0.00108652	0.00117704	0.00130273	0.00146286	0.00165851	0.00189198	0.00216665	0.00248698	0.00285879	0.00328955	0.00378869	0.00436782	0.00504062	0.00582218	0.00672718	0.00776657	0.00894198	0.0102379	0.0116123	0.0129887	0.0142539	0.0152679	0.0158901	0.0160175	0.0155925	0.0146582	0.0133593	0.0118602	0.0103291	0.00890376	0.00767332	0.00667959	0.00592927	0.0054084	0.00509397	0.00496073	0.00498316	0.00513381	0.00537911	0.00567456	0.00596187	0.0061715	0.00623283	0.00609109	0.00572528	0.00515823	0.00445238	0.00369221	0.00296135
S16	0.00109205	0.00130368	0.00157393	0.00191168	0.00233061	0.00295458	0.00375445	0.00426455	0.00517632	0.00634426	0.00779337	0.00958612	0.0117766	0.0143818	0.017335	0.0204306	0.0232888	0.0253899	0.0262143	0.0254596	0.0232145	0.0199593	0.0163709	0.0130609	0.010407	0.00853824	0.00741821	0.00693729	0.00695571	0.00729066	0.00768578	0.00784123	0.00755005	0.00683669	0.00592833	0.0050815	0.00444902	0.00406718	0.00390148	0.00388547	0.00393986	0.00398386	0.00394873	0.00379246	0.00350852	0.00312358	0.00268481	0.0022428	0.0018374
S17	0.000677388	0.000913624	0.0012539	0.0017042	0.00225068	0.00286475	0.00352205	0.00422328	0.00499984	0.00589703	0.00694488	0.00813151	0.00938695	0.0105802	0.0115367	0.0120831	0.012112	0.0116359	0.0107988	0.00985369	0.00913302	0.00896493	0.00942414	0.0100008	0.00987155	0.00902108	0.00824153	0.00799873	0.00820106	0.00858155	0.00893411	0.00914253	0.0091478	0.0089312	0.00851034	0.00793275	0.00726339	0.00656947	0.00590777	0.00531727	0.0048176	0.0044111	0.00408652	0.00382259	0.00359133	0.00336185	0.00310579	0.00280417	0.00245372
S18	6.71782e-05	0.000109877	0.000181543	0.000307162	0.000542966	0.00100797	0.00187026	0.00325967	0.00516197	0.00764935	0.00995193	0.0115732	0.012366	0.012984	0.0141072	0.0158813	0.0178555	0.0192073	0.019198	0.0176409	0.015003	0.012063	0.00946847	0.00753583	0.00631596	0.00574219	0.00568083	0.00589554	0.0061715	0.00647678	0.00682174	0.00716772	0.00751142	0.00789578	0.00835569	0.00888027	0.0094025	0.00981097	0.00998092	0.00981713	0.00929271	0.00841887	0.00732766	0.00614209	0.00498391	0.00394524	0.00307888	0.00240373	0.00190506
S19	0.000530725	0.000660471	0.000836472	0.00106857	0.00136875	0.00175153	0.0022349	0.00284157	0.00360035	0.00454657	0.00571998	0.00715696	0.00887342	0.0108371	0.0129617	0.0153659	0.0184847	0.0202036	0.0186058	0.0166604	0.0149556	0.013105	0.0112742	0.00967039	0.0083952	0.00746668	0.00685663	0.00651865	0.00640279	0.00646013	0.00664215	0.00689853	0.00717597	0.00741957	0.00757695	0.00760448	0.00747386	0.00717697	0.00672729	0.00615715	0.00551141	0.00483931	0.00418657	0.00358958	0.00307256	0.00264771	0.00231735	0.00207693	0.00191771
S20	0.0060293	0.00600437	0.00612835	0.00636733	0.00670333	0.00712769	0.00763759	0.00823398	0.00891992	0.00969864	0.0105713	0.0115336	0.0125724	0.0136608	0.0147551	0.0157937	0.0167141	0.0174753	0.0179111	0.0178469	0.0174191	0.016681	0.0156502	0.0144068	0.0130505	0.0116755	0.0103581	0.00915138	0.00808565	0.00717222	0.00640888	0.00578519	0.00528769	0.00490549	0.00463327	0.0044602	0.00434684	0.00423204	0.00408708	0.00393516	0.00380017	0.00367346	0.00353179	0.00335905	0.00315037	0.00290936	0.00264586	0.00237618	0.00212665
S21	0.00308183	0.00311961	0.00322939	0.00339862	0.00362115	0.00389473	0.00421977	0.00459865	0.00503537	0.0055351	0.00610377	0.00674725	0.00747029	0.00827469	0.00915704	0.0101057	0.0110977	0.012096	0.0130484	0.0138898	0.0145482	0.0149552	0.0150592	0.0148371	0.0143023	0.0135034	0.0125165	0.0114333	0.0103546	0.00941169	0.00881385	0.00842402	0.00776767	0.00711675	0.00656885	0.00612237	0.00585511	0.00576745	0.00580192	0.00589727	0.00600401	0.00607911	0.0060825	0.00598032	0.0057516	0.00539542	0.00493878	0.00443728	0.00392609
S22	0.00480473	0.0041176	0.00365908	0.00334965	0.0031457	0.00302356	0.00297177	0.00298743	0.00307433	0.00324225	0.00350706	0.0038913	0.00442531	0.00514808	0.00610694	0.00735468	0.00894343	0.0109157	0.0132866	0.0159898	0.0187662	0.0210406	0.0218543	0.0206217	0.0179734	0.014907	0.0121423	0.00995597	0.00831671	0.00709541	0.0061704	0.00545014	0.00486987	0.00438469	0.00395364	0.00355917	0.00320933	0.00291068	0.00267646	0.00252294	0.00246208	0.00249423	0.00259751	0.00271464	0.00275218	0.00261748	0.00228767	0.00184135	0.0014028
S23	0.00283568	0.0026205	0.00249945	0.00244402	0.00244707	0.00259995	0.00385151	0.00946796	0.0177826	0.0162126	0.0144242	0.0168865	0.0171458	0.0135174	0.00928393	0.0064291	0.0053003	0.00512165	0.00536425	0.00577521	0.00625306	0.00676009	0.00727462	0.00777353	0.00822821	0.00860528	0.00886941	0.00898796	0.0089364	0.00870385	0.00829715	0.00774334	0.00709107	0.00641347	0.00587515	0.00572663	0.00529409	0.0050603	0.00504025	0.00485159	0.00439176	0.00382324	0.00338479	0.00312835	0.00296956	0.0028994	0.0029151	0.00292897	0.00285405
Freq	0.02	0.0225	0.025	0.0275	0.03	0.0325	0.035	0.0375	0.04	0.0425	0.045	0.0475	0.05	0.0525	0.055	0.0575	0.06	0.0625	0.065	0.0675	0.07	0.0725	0.075	0.0775	0.08	0.0825	0.085	0.0875	0.09	0.0925	0.095	0.0975	0.1	0.1025	0.105	0.1075	0.11	0.1125	0.115	0.1175	0.12	0.1225	0.125	0.1275	0.13	0.1325	0.135	0.1375	0.14
itc
S01	0.000396178	0.000546289	0.000744875	0.0010028	0.00133172	0.00174356	0.00224972	0.00286	0.00358091	0.00441334	0.00534951	0.00636922	0.00743626	0.008496	0.00947615	0.0102924	0.0108599	0.0111089	0.0110006	0.0105383	0.00976864	0.00877508	0.00766008	0.00650291	0.00535907	0.00430372	0.00338696	0.00261569	0.00198586	0.00149899	0.00118552	0.00115099	0.0015556	0.00212284	0.0023348	0.00206996	0.001459	0.000829327	0.000439259	0.000315848	0.000390191	0.000617408	0.000989748	0.00149938	0.0020978	0.002672	0.00306027	0.00312392	0.00283537
S02	2.51478e-06	0.00011884	0.0015897	0.00627216	0.00780462	0.00708352	0.00486025	0.00119645	0.000125818	8.11713e-05	0.000227274	0.00058406	0.00133221	0.00272521	0.00500066	0.00812097	0.0114144	0.0133866	0.0127741	0.0100367	0.00683512	0.00438645	0.00298523	0.00245912	0.00259801	0.00332618	0.00417983	0.00496127	0.00607459	0.0072393	0.00828142	0.009043	0.00938506	0.0092335	0.00860908	0.00762179	0.00643182	0.00519944	0.0040478	0.00304932	0.00223137	0.00159119	0.00111427	0.000797055	0.000667015	0.000758214	0.00100032	0.00113862	0.000966303
S03	4.46885e-06	6.3864e-06	9.29485e-06	2.0366e-05	0.000350225	0.00237534	0.00244983	0.00275638	0.00301038	0.00178202	0.000653163	0.000270683	0.000284912	0.000518405	0.00115078	0.00257419	0.00508079	0.00810433	0.00982232	0.00919871	0.0075392	0.00625224	0.00549304	0.00494139	0.00450967	0.00431424	0.0044184	0.00476683	0.00525385	0.0057855	0.00629659	0.00674213	0.0070872	0.00730352	0.00737101	0.00728052	0.00703569	0.00665273	0.00615816	0.0055849	0.00496787	0.00433996	0.0037308	0.00317434	0.00272705	0.00259388	0.00241638	0.00166676	0.0012148
S04	0.00068111	0.000793005	0.000931236	0.0011087	0.00135984	0.00176568	0.00248434	0.00376387	0.00589638	0.00904054	0.0128278	0.0159929	0.016952	0.0153977	0.0126637	0.010244	0.00878057	0.00823082	0.00830023	0.00869125	0.00918961	0.00966566	0.0100459	0.0102874	0.0103642	0.0102636	0.00998537	0.00954204	0.00895718	0.00826296	0.00749668	0.00669787	0.00590652	0.00516253	0.0045043	0.00396339	0.00355357	0.00325759	0.00302084	0.00276526	0.00242832	0.00200426	0.00154716	0.00113154	0.000815105	0.000638432	0.000649597	0.000913901	0.00145996
S05	9.89745e-05	0.000414922	0.0013693	0.00342302	0.00639189	0.00897441	0.00951126	0.0076306	0.00518255	0.00378408	0.00361331	0.0041567	0.00481899	0.0051499	0.00496092	0.00442074	0.00383813	0.00303563	0.00188821	0.000971189	0.00051518	0.00038532	0.000557179	0.00112371	0.00214192	0.00341341	0.00440308	0.0047125	0.00461538	0.00469378	0.00522331	0.00606933	0.00680647	0.0070037	0.0064811	0.00539409	0.00409485	0.00295026	0.00212263	0.00164766	0.00158896	0.00163191	0.00143105	0.000967691	0.000491472	0.000188258	5.46982e-05	1.22394e-05	2.2606e-06
S06	0.000142304	0.00023319	0.000373922	0.000585347	0.000893534	0.0013298	0.00193044	0.00273593	0.00378891	0.0051292	0.00678258	0.00873995	0.0109257	0.0131635	0.0151625	0.0165579	0.0170215	0.0164042	0.0148216	0.0126132	0.0102	0.00793582	0.0060321	0.0045633	0.00351364	0.00282563	0.00243261	0.00227438	0.00230166	0.0024748	0.00276036	0.00312708	0.00354245	0.00397043	0.00437108	0.00470266	0.00492617	0.00501155	0.00494365	0.00472582	0.00438007	0.00394501	0.00347499	0.00304095	0.0027229	0.00257972	0.00259649	0.0025545	0.00230662
S07	0.000720999	0.000842397	0.000996585	0.00119506	0.00144051	0.00170975	0.00198746	0.00230085	0.00267943	0.00312639	0.00363756	0.004213	0.00485432	0.0055616	0.00633173	0.00715693	0.00802305	0.00890789	0.00978001	0.0105985	0.0113148	0.0118762	0.012232	0.0123412	0.0121801	0.0117478	0.0110681	0.0101866	0.00916407	0.00806729	0.00696133	0.00590752	0.00497321	0.00425105	0.00385558	0.00384914	0.00410557	0.00426777	0.00403794	0.00350535	0.00291995	0.00244075	0.0020706	0.00198581	0.00207299	0.00223611	0.00238463	0.00247283	0.00251203
S08	2.62479e-05	7.63802e-05	0.000343028	0.00147972	0.00387953	0.00598994	0.00786413	0.0089143	0.00736805	0.00448722	0.00226217	0.00118756	0.000888181	0.000947734	0.00114486	0.00140341	0.00170618	0.00205053	0.00243485	0.00285547	0.00330568	0.0037751	0.00424937	0.00471022	0.0051361	0.00550367	0.00579035	0.00597838	0.00606126	0.00605153	0.0059831	0.00589626	0.00581746	0.00565931	0.00533889	0.00486984	0.00433367	0.00390491	0.00373611	0.00390749	0.00443018	0.00524849	0.00621531	0.00707069	0.00749217	0.00724723	0.00634848	0.00505171	0.00368959
S09	7.2573e-06	1.75142e-05	4.14398e-05	0.000106207	0.000308164	0.000791773	0.00142263	0.00182936	0.00223505	0.00318455	0.00486602	0.00728796	0.0103938	0.0140286	0.0176593	0.0202739	0.0208818	0.0193093	0.016167	0.012155	0.00867396	0.00630004	0.00491157	0.00431108	0.00422271	0.00441364	0.00455431	0.00440103	0.00390643	0.00334426	0.00310419	0.00318308	0.00336634	0.003912	0.00446428	0.00514594	0.00561491	0.00572372	0.00570374	0.00486427	0.00367227	0.00268059	0.00211929	0.00198966	0.00222097	0.00273048	0.00342086	0.00415426	0.00472347
S10	1.75683e-06	3.67771e-06	7.49672e-06	1.48435e-05	2.84976e-05	5.29844e-05	9.53256e-05	0.000165909	0.000279576	0.000458445	0.000744576	0.00124411	0.00221175	0.0040709	0.00708749	0.0106225	0.013374	0.0148837	0.0149315	0.0147873	0.0141817	0.0141858	0.0142177	0.0133953	0.0118645	0.00993209	0.00790688	0.00604081	0.00447988	0.00327383	0.0024118	0.00185637	0.00156594	0.00150562	0.00164988	0.00197991	0.00247826	0.00312852	0.00390487	0.00469302	0.00530668	0.0056184	0.00572156	0.00555105	0.00515872	0.00467971	0.00438112	0.00441042	0.004144
S11	3.72367e-06	1.22642e-05	4.60264e-05	0.000167843	0.000533217	0.00141305	0.00308861	0.00552465	0.00791913	0.00887506	0.00785171	0.00594605	0.00450854	0.00402422	0.0043377	0.00512113	0.00607744	0.00696828	0.00760054	0.0078364	0.00762474	0.00701909	0.00615674	0.00520695	0.00431841	0.0035902	0.00306949	0.00276449	0.00265996	0.00272854	0.00293649	0.00324557	0.00361304	0.00399196	0.00433328	0.00459037	0.00472584	0.004719	0.00457157	0.00430925	0.00397766	0.00363322	0.00333113	0.0031134	0.00299898	0.00297646	0.00300105	0.00300823	0.0029237
S12	5.18314e-05	7.53316e-05	0.000112647	0.000185816	0.000305188	0.000489395	0.000851986	0.00148073	0.00251654	0.00412724	0.00646434	0.00954776	0.0130614	0.0162022	0.0179261	0.0176603	0.015794	0.0133333	0.011216	0.00995168	0.00959727	0.0100912	0.00965952	0.00886789	0.00886694	0.00891022	0.00876358	0.00840343	0.00784893	0.00714355	0.00634281	0.00550357	0.00467638	0.003904	0.00322808	0.00267203	0.00220291	0.0018236	0.00160736	0.00158737	0.0017678	0.00214432	0.00267303	0.00323562	0.00363966	0.00369609	0.00334464	0.00270112	0.00196645
S13	0.00147046	0.00172898	0.00204361	0.00242095	0.00286867	0.00339542	0.00401062	0.00472415	0.00554573	0.00648373	0.00754326	0.00872335	0.0100132	0.0113875	0.0128022	0.0141916	0.0154689	0.0165327	0.0172796	0.0176223	0.0175084	0.0169902	0.0165587	0.0147298	0.0131551	0.0115879	0.0100591	0.00865283	0.00742653	0.00641516	0.0056362	0.00508906	0.00474785	0.00455481	0.00442873	0.00429654	0.00413035	0.00395313	0.00380531	0.00370742	0.00364888	0.00360008	0.00352998	0.00341715	0.00325258	0.00303776	0.00278154	0.0024971	0.00219916
S14	1.0951e-06	2.09792e-06	3.94247e-06	7.25521e-06	1.30698e-05	2.31173e-05	4.06219e-05	7.2897e-05	0.000138714	0.000283256	0.000594525	0.00119552	0.00217476	0.00344623	0.00464277	0.00529645	0.00529994	0.00504167	0.00500116	0.00540491	0.00622286	0.00729761	0.00844148	0.00947583	0.0102416	0.0106127	0.0105196	0.00996818	0.00903889	0.00786228	0.00658272	0.00532571	0.00417951	0.00319216	0.00237876	0.00173233	0.00123391	0.000860003	0.000587481	0.000397222	0.000278323	0.000235018	0.000297153	0.000548483	0.00115671	0.00194021	0.00275139	0.00375089	0.00458702
S15	2.48832e-06	5.99305e-06	1.38938e-05	3.08826e-05	6.6195e-05	0.000138702	0.000278208	0.000504654	0.000832764	0.00139616	0.00260839	0.00406069	0.00542237	0.00647085	0.00827699	0.0102998	0.0119977	0.012974	0.0130134	0.0122157	0.0110377	0.0099786	0.00872561	0.00778139	0.00752451	0.00775419	0.00836779	0.00926582	0.0103146	0.0113462	0.0121742	0.0126268	0.0125873	0.0120269	0.0110111	0.00967717	0.00819226	0.00671196	0.0053534	0.00418701	0.00324193	0.00253079	0.00208179	0.00171604	0.00137493	0.00120568	0.00115642	0.00121438	0.00138925
S16	9.14106e-05	0.000204857	0.000772593	0.000679674	9.92766e-05	1.43883e-05	3.61078e-05	0.000120743	0.000365542	0.000942477	0.00203662	0.00365759	0.00536315	0.00628641	0.00594377	0.00491402	0.0041572	0.00409086	0.00449205	0.00484995	0.00485076	0.00458729	0.00433914	0.00437875	0.00468405	0.00514569	0.00563749	0.00606798	0.00639437	0.00661951	0.00678417	0.00695597	0.00721465	0.00763517	0.00826936	0.00912419	0.0101349	0.0111412	0.0118909	0.0121025	0.0115866	0.0103582	0.00864743	0.00680581	0.00518079	0.00371755	0.00272864	0.0021139	0.0018128
S17	2.15475e-05	6.64289e-05	0.000187275	0.000475805	0.00108542	0.00223021	0.00420911	0.0071637	0.010471	0.0137172	0.0153866	0.0145141	0.011672	0.00837613	0.00578096	0.00423753	0.00361655	0.00365915	0.00412928	0.00484613	0.00567388	0.00650148	0.00722723	0.00775595	0.00800924	0.00794214	0.00755627	0.00690075	0.00605935	0.00512907	0.00419959	0.00334075	0.00260067	0.00201266	0.00160594	0.00141477	0.00148007	0.00183715	0.00247828	0.00328352	0.00396645	0.00416723	0.00372612	0.00284233	0.0018833	0.00110619	0.000584873	0.000291853	0.000200136
S18	0.000160704	0.000272298	0.000447586	0.000712974	0.0011005	0.00164684	0.00239387	0.00343535	0.00485456	0.00625921	0.00783577	0.00961911	0.0112914	0.0125626	0.013169	0.0129648	0.0119953	0.0104834	0.00873556	0.00703172	0.00555864	0.00440171	0.00357171	0.00303837	0.00275573	0.00267618	0.00275647	0.00295896	0.00325095	0.00360331	0.00398907	0.00438232	0.00475767	0.00509036	0.00535723	0.00553832	0.00561877	0.00559062	0.00545392	0.00521682	0.00489459	0.00450776	0.00407993	0.0036358	0.00319988	0.00279602	0.00244754	0.00217726	0.00200708
S19	1.01446e-06	2.52719e-06	6.6475e-06	1.9615e-05	6.37805e-05	0.000207241	0.000635323	0.00168934	0.0032795	0.00494771	0.00647883	0.00722168	0.00723011	0.00732523	0.00813342	0.00986167	0.0125542	0.0161372	0.0202006	0.0238725	0.0260586	0.0259916	0.0237039	0.0199998	0.0159467	0.0123535	0.00958537	0.00766609	0.00645083	0.00574406	0.00535075	0.00509424	0.00482994	0.0044635	0.00396413	0.0033599	0.00271453	0.00209864	0.00157101	0.0011755	0.000933806	0.000885967	0.00106535	0.00150863	0.00222217	0.00310712	0.00388581	0.00419504	0.00391029
S20	0.000431156	0.000604674	0.000838737	0.00115531	0.00160298	0.00229102	0.0033894	0.00498375	0.00680033	0.00821672	0.00890911	0.00927187	0.00985023	0.0107714	0.0118175	0.0127098	0.0132485	0.0133242	0.0129068	0.0120393	0.0108245	0.00939927	0.00790353	0.00645483	0.00513538	0.00399075	0.00303762	0.00227794	0.00172009	0.00140318	0.001404	0.00179439	0.00253416	0.00334732	0.003757	0.00342861	0.00251492	0.00150795	0.000792104	0.000467981	0.000475938	0.000742572	0.00123404	0.00193999	0.00283005	0.00363753	0.00418125	0.00431518	0.00397417
S21	0.000151253	0.00023173	0.000380589	0.000649809	0.00111139	0.00184806	0.00293069	0.00437653	0.0060726	0.00775977	0.00904869	0.00959067	0.00932461	0.0085356	0.0076917	0.00709848	0.00667212	0.00648156	0.00650898	0.00659783	0.00669577	0.00682549	0.00702733	0.0073201	0.0076875	0.00808585	0.0084603	0.00875922	0.00894247	0.00898426	0.00887312	0.00861073	0.00821051	0.00769749	0.00711754	0.00656578	0.00606857	0.00556877	0.00493015	0.00418817	0.00352304	0.00299761	0.00257586	0.00229953	0.00211359	0.00199591	0.00192863	0.00188963	0.00185397
S22	2.34902e-07	3.45735e-06	3.6667e-05	0.000246602	0.00104153	0.00278235	0.00458853	0.00441926	0.00251232	0.00101338	0.000558331	0.000722522	0.00120761	0.00198329	0.00312451	0.00476056	0.00713475	0.00984572	0.0121642	0.0143382	0.0155751	0.015315	0.0137126	0.0112432	0.00881667	0.00689332	0.00565143	0.00504276	0.00489005	0.00493915	0.00491073	0.00460294	0.00399516	0.00323729	0.00252223	0.00196848	0.00159182	0.00133944	0.00114057	0.000952995	0.000793425	0.000738803	0.000893212	0.0013153	0.00189132	0.00225003	0.00204364	0.00140444	0.000754861
S23	0.000333675	0.000580889	0.00101826	0.00174837	0.00288467	0.00451604	0.00663705	0.00904438	0.0112679	0.0126914	0.012916	0.0120732	0.0107258	0.00947644	0.00869228	0.00848287	0.00879552	0.00950253	0.0104511	0.0114886	0.0124763	0.013298	0.0138672	0.0141341	0.0140903	0.0137672	0.0132267	0.0125472	0.0118141	0.0111235	0.0105959	0.0103615	0.0104689	0.0107156	0.0105752	0.00952988	0.00765242	0.00558076	0.00387336	0.00269673	0.00197707	0.00154845	0.0013438	0.00126533	0.00126079	0.00135272	0.00159268	0.00200117	0.00254783
Freq	0.02	0.0225	0.025	0.0275	0.03	0.0325	0.035	0.0375	0.04	0.0425	0.045	0.0475	0.05	0.0525	0.055	0.0575	0.06	0.0625	0.065	0.0675	0.07	0.0725	0.075	0.0775	0.08	0.0825	0.085	0.0875	0.09	0.0925	0.095	0.0975	0.1	0.1025	0.105	0.1075	0.11	0.1125	0.115	0.1175	0.12	0.1225	0.125	0.1275	0.13	0.1325	0.135	0.1375	0.14
[truncated: 24 more columns]

## Sheet: Figure 2c
peak alpha	peak ITC
0.0675	0.0625
0.055	0.0625
0.06	0.065
0.07	0.08
0.06	0.0875
0.0775	0.06
0.0775	0.0775
0.085	0.09
0.0875	0.06
0.0775	0.075
0.07	0.0675
0.0775	0.0725
0.0775	0.0675
0.0575	0.06
0.0775	0.065
0.065	0.07
0.0775	0.08
0.0625	0.055
0.0625	0.07
0.065	0.0625
0.075	0.0925
0.075	0.07
0.0875	0.0775

## Sheet: Figure 2f
-0.362467
2.59166
-1.22423
-1.06876
2.63331
2.67727
1.66985
-2.06282
-2.37387
1.96944
-1.70091
2.72867
-3.00565
2.94952
-0.318617
2.48882
-2.3952
-2.55888
2.47251
2.5014
-2.52844
-2.76112
2.74188

## Sheet: Figure 2g
-0.503004
2.85158
0.282717
-1.04411
2.71209
2.7281
1.65851
-2.39784
-2.65902
3.07422
-1.53901
2.56736
-2.92296
2.56363
0.0411892
2.52958
-1.87935
1.58866
2.73023
-2.86395
-2.52932
-2.7351
2.62282

## Sheet: Figure 2h
alpha	-0.106367	-0.30024	-0.48999	-0.674138	-0.850398	-1.01515	-1.16326	-1.28823	-1.38272	-1.43934	-1.45156	-1.41463	-1.32633	-1.18752	-1.00228	-0.777835	-0.524062	-0.252806	0.023026	0.290456	0.537432	0.753724	0.931622	1.06637	1.15626	1.2025	1.20868	1.18023	1.12364	1.04589	0.953834	0.853873	0.751706	0.652249	0.559607	0.477056	0.406997	0.350866	0.309023	0.280656	0.263737	0.25507	0.250445	0.244895	0.233038	0.209485	0.169272	0.108292	0.0237093
itc	-0.18411	0.147177	0.462537	0.748246	0.99138	1.1803	1.30531	1.35942	1.33909	1.24481	1.08146	0.858158	0.587793	0.286113	-0.0294363	-0.341013	-0.631635	-0.886253	-1.09252	-1.24124	-1.32645	-1.34528	-1.29768	-1.18613	-1.01532	-0.792119	-0.525483	-0.226487	0.0917606	0.414395	0.725368	1.00834	1.24786	1.43062	1.5468	1.59099	1.56276	1.46667	1.31168	1.11005	0.876029	0.624394	0.369161	0.122631	-0.105137	-0.306421	-0.475558	-0.608441	-0.701969
time	2.66667	3	3.33333	3.66667	4	4.33333	4.66667	5	5.33333	5.66667	6	6.33333	6.66667	7	7.33333	7.66667	8	8.33333	8.66667	9	9.33333	9.66667	10	10.3333	10.6667	11	11.3333	11.6667	12	12.3333	12.6667	13	13.3333	13.6667	14	14.3333	14.6667	15	15.3333	15.6667	16	16.3333	16.6667	17	17.3333	17.6667	18	18.3333	18.6667
[truncated: 837 more columns]

[truncated: 19 more sheets: Figure 2i, Figure 2j, Figure 2k, Figure 3a, Figure 3b, Figure 3c, Figure 3d, Figure 3e, Figure 3f, Figure 3g, Figure 3h, Figure 3i, Figure 4e, Figure 5a, Figure 5b, Figure 5c, Figure 5d, Figure 5e, Figure 5f]
